# Supplementary material for: Investigation of Chemical Composition and Biological Activities of Ajuga pyramidalis—Isolation of Iridoids and Phenylethanoid Glycosides
Source: Metabolites. 2023 Jan 14;13(1):128. doi: 10.3390/metabo13010128 (PMC9860644; doi:10.3390/metabo13010128)
Supplement: Supplementary file 1 [file metabolites-13-00128-s001.zip]

Archive with 1 entries (1 files):
- metabolites-2146721-supplementary.pdf
